# Supplementary material for: Making life difficult for Clostridium difficile: augmenting the pathogen’s metabolic model with transcriptomic and codon usage data for better therapeutic target characterization
Source: BMC Syst Biol. 2017 Feb 16;11:25. doi: 10.1186/s12918-017-0395-3 (PMC5314682; doi:10.1186/s12918-017-0395-3)
Supplement: Additional file 1 — Carbon source usage, carboxylic acids secreted, and essential amino acids in icdf834 as compared with iMLTC806cdf and literature. (PDF 41 kb) [file 12918_2017_395_MOESM1_ESM.xlsx]

## Sheet: Carbon Sources Utilized
Additional file 3. Table A. Utilized carbon sources of metabolic networks/ models as compared with literature
Carbon Source	Experimental Results *	iMLTC806cdf *	Modified Network
Alpha-D-glucose	+	+	+
Fructose	+	+	+
Galactose	+	+	+
Beta-D glucose	+	+	+
Mannose	+	+	+
Raffinose	+	+	+
Xylose	+	+	+
Aesculin	+	+	+
Mannitol	+	+	+
Maltose	+	+	+
Sucrose	+	+	+
Sorbitol	+	+	+
Arabinose	≈	+	+
Galactinol	≈	+	+
Rhamnose	≈	-	-
Myo-inositol	≈	-	-
Malate	?	+	+
glycerol	?	+	+
Chorismate	?	+	+
Table legend
+ Metabolised
- Not metabolised
≈ Metabolised by some Clostridium difficile strains
? No experimental data could be found
*Obtained from http://bmcsystbiol.biomedcentral.com/articles/10.1186/s12918-014-0117-z
Note table content/format was partially reproduced from results of http://bmcsystbiol.biomedcentral.com/articles/10.1186/s12918-014-0117-z

## Sheet: Carboxylic Acids Secreted
Additional file 3. Table B. Excreted carboxylic acids of metabolic networks/ models as compared with literature
Carboxylic Acid	Experimental Result*	iMLTC806cdf	Modified Network
Formiate	+	+	+
Malate	+	+	+
alpha-Ketoglutarate	+	-	+
Acetate	+	+	+
Propionate	+	-	+
Fumarate	+	-	+
Succinate	+	-	+
Table legend
+ Excreted
- Not Excreted
*Obtained from Carbon source utilization and hydrogen production by isolated anaerobic bacteria R. Jame, V. Zelená, B. Lakatoš, Ľ. Varečka

## Sheet: Essential Amino Acids
Additional file 3. Table C. Essential amino acids of metabolic networks/ models as compared with literature
Amino Acid	Experimental Result*	iMLTC806cdf	Modified Network
cysteine - cys	-	-	-
isoleucine - ile	-	-	-
leucine - leu	-	-	-
proline - pro	-	-	-
tryptophan - trp	-	-	-
valine - val	-	-	-
alanine - ala	+	+	+
arginine - arg	+	+	+
asparagine - asn	+	+	+
aspartic acid - asp	+	+	+
glutamine - gln	+	+	+
glutamic acid - glu	+	+	+
glycine - gly	+	+	+
histidine - his	+	+	+
lysine - lys	+	+	+
methionine - met	+	+	+
phenylalanine - phe	+	+	+
serine - ser	+	+	+
threonine - thr	+	+	+
tyrosine - tyr	+	+	+
Table legend
+ Growth
- No growth
Amino acids found to be essential for C. difficile
Note table content/format was partially reproduced from results of http://bmcsystbiol.biomedcentral.com/articles/10.1186/s12918-014-0117-z
