# Supplementary material for: Making life difficult for Clostridium difficile: augmenting the pathogen’s metabolic model with transcriptomic and codon usage data for better therapeutic target characterization
Source: BMC Syst Biol. 2017 Feb 16;11:25. doi: 10.1186/s12918-017-0395-3 (PMC5314682; doi:10.1186/s12918-017-0395-3)
Supplement: Additional file 3 — Gene essentiality analysis of icdf834 and iMLTC806cdf. (PDF 49 kb) [file 12918_2017_395_MOESM3_ESM.xlsx]

## Sheet: Sheet1
Additional file 6 -- Gene essentiality analysis of icdf834 and iMLTC806cdf
	iMLTC806cdf			icdf834				Color Code
	Model's gene identifier	Gene identifier in R20291		Model's gene identifier		Gene identifier in R20291			No gene essentiality information found
	murC	CDR20291_3355		CD630_01980	guaA	CDR20291_0198			Matched essential genes for C. difficile strain R20291 (http://mbio.asm.org/content/6/2/e02383-14.full#sec-19)
	murD	CDR20291_2541		CD630_35180	murC	CDR20291_3355			Did not match essential genes for C. difficile strain R20291 (http://mbio.asm.org/content/6/2/e02383-14.full#sec-19)
	ddl	CDR20291_1255		CD630_26530	murD	CDR20291_2541
	glmU	CDR20291_3352		CD630_14080	ddl	CDR20291_1255
	glmM	CDR20291_0118		CD630_35150	glmU	CDR20291_3352
	mnaA	CDR20291_0889		CD630_01190	glmM	CDR20291_0118
	murB	CDR20291_3224		CD630_10330	mnaA	CDR20291_0889
	murG	CDR20291_2539		CD630_34020	murB	CDR20291_3224
	cat1	CDR20291_2232		CD630_26510	murG	CDR20291_2539
	CD3596			CD630_32240	asd	CDR20291_3084
	crt1	CDR20291_0731		CD630_26640	murE	CDR20291_2552
	CD1966			CD630_25900	dapF	CDR20291_2477
	CD2439			CD630_32270	dapH
	fabH	CDR20291_1017		CD630_25870	coaBC	CDR20291_2473
	fabF	CDR20291_1022		CD630_35550	coaX	CDR20291_3392
	fabZ	CDR20291_0127		CD630_11290	coaE	CDR20291_0965
	murF	CDR20291_2543		CD630_11810	fabD	CDR20291_1019
	pgsA	CDR20291_1168		CD630_25580	coaD	CDR20291_2443
	cdsA			CD630_35140	prs	CDR20291_3351
	plsX	CDR20291_1016		CD630_25880	gmk	CDR20291_2475
	asd	CDR20291_3084		CD630_12250	pdp
	murE	CDR20291_2552		CD630_35500	CD3550
	dapF	CDR20291_2477		CD630_19360	accA	CDR20291_1859
	dapH			CD630_19370	accD	CDR20291_1860
	CD1049			CD630_19390	accB	CDR20291_1862
	metF			CD630_19380	accC	CDR20291_1861
	coaBC	CDR20291_2473		CD630_13150	ribC	CDR20291_1155
	CD3555			CD630_02440	CD0244
	fabD	CDR20291_1019		CD630_12050	ispA	CDR20291_1043
	prs	CDR20291_3351		CD630_18180	ispH	CDR20291_1713
	gmk	CDR20291_2475		CD630_35660	ispE	CDR20291_3403
	guaA	CDR20291_0198		CD630_00470	ispD	CDR20291_0036
	pdp			CD630_21280	ispG	CDR20291_2035
	CD3550			CD630_21300	dxr	CDR20291_2037
	accA	CDR20291_1859		CD630_00480	ispF	CDR20291_0037
	accD	CDR20291_1860		CD630_12070	dxs	CDR20291_1045
	accB	CDR20291_1862		CD630_01280	fabZ	CDR20291_0127
	accC	CDR20291_1861		CD630_11800	fabK	CDR20291_1018
	ribC	CDR20291_1155		CD630_11790	fabH	CDR20291_1017
	CD0244			CD630_11840	fabF	CDR20291_1022
	ispA	CDR20291_1043		CD630_19660	CD1966
	ispH	CDR20291_1713		CD630_24390	CD2439
	ispE	CDR20291_3403		CD630_26550	murF	CDR20291_2543
	ispD	CDR20291_0036		CD630_21350	cdsA
	ispG	CDR20291_2035		CD630_13270	pgsA	CDR20291_1168
	dxr	CDR20291_2037		CD630_11780	plsX	CDR20291_1016
	ispF	CDR20291_0037
	dxs	CDR20291_1045
	Percentage of Essential Genes Predicted Correctly (%)			Percentage of Essential Genes Predicted Correctly (%)
	86.4865			92.3077
